# Supplementary material for: Transcriptome reprogramming due to the introduction of a barley telosome into bread wheat affects more barley genes than wheat
Source: Plant Biotechnol J. 2018 Apr 13;16(10):1767–77. doi: 10.1111/pbi.12913 (PMC6131412; doi:10.1111/pbi.12913)
Supplement: Supplementary file 2 — Table S1 The RNA‐seq mapping fitness. Table S2 Molecular markers used to genotype 7AL deletion in CS and CS + 7HL. Table S3 The gene ontology terms enriched in the set of wheat up‐regulated genes in CS + 7HL. Table S4 The gene ontology terms enriched in the set of wheat down‐regulated genes in CS + 7HL. Table S5 The gene ontology terms enriched in the set of barley 7HL genes up‐regulated genes in CS + 7HL. Table S6 The gene ontology terms enriched in the set of barley down‐regulated genes in CS + 7HL. [file PBI-16-1767-s002.xlsx]

## Sheet: Table S1
Table S1: The RNA-seq mapping fitness.
Samples (Genotype-replicate)	B-1	B-2	B-3	B-4	B-5	B-6	CS-1	CS-2	CS-3	CS-4	CS-5	CS-6	CS+7HL-1	CS+7HL-2	CS+7HL-3	CS+7HL-4	CS+7HL-5	CS+7HL-6
Number of reads mapping to Barley Morex genes	13678358	11599046	14365864	11178011	15617378	12607091	145378	118171	105932	105935	84005	78838	186296	244524	146033	154174	213330	174772
Number of reads mapping to Wheat CS genes	327556	279778	341753	257617	372885	311060	21873937	16068833	16670893	15944865	11727770	11673228	13954775	19084832	11793314	11793739	15812017	11793575
Total number of mapped reads	14005915	11878825	14707617	11435629	15990263	12918151	22019315	16187004	16776825	16050800	11811775	11752066	14141070	19329356	11939347	11947913	16025347	11968347
Percent of genome specific mapping	97.66	97.64	97.68	97.75	97.67	97.59	99.34	99.27	99.37	99.34	99.29	99.33	99.38	99.39	99.36	99.33	99.34	99.37
Percent of genome unspecific mapping	2.34	2.36	2.32	2.25	2.33	2.41	0.66	0.73	0.63	0.66	0.71	0.67	0.62	0.61	0.64	0.67	0.66	0.63
Library size	14005915	11878825	14707617	11435629	15990263	12918151	22019315	16187004	16776825	16050800	11811775	11752066	14229655	19447354	12016228	12028167	16132140	12044192

## Sheet: Table S2
Table S2: Molecular markers used to genotype 7AL deletion in CS and CS+7HL.
Marker name	Primer	Primer sequence (5' to 3')	Position on 7A (Mbp)	Amplicon size (bp)
4-685	Reverse	TTAAGCGGGAGGAAGTGCT	685	215
	Forward	CGAGCTAGCGAGTAGCGAGTA
11-699	Reverse	GTCTGGCTTTTCTACATCCCAC	699	202
	Forward	TCAATCACCTCGTTCAGAGGAC
35-704	Reverse	CTCTGCCCCTGGATGGTAAT	704	150
	Forward	ATCAATCCCAGTTGACGCC
17-709	Reverse	TCGAGCTGTTTGTCTGATCCTG	709	196
	Forward	TAATGGGAACCATTGGCGTC
20-720	Reverse	GAGGAGCCCTCTAGCTTACCTG	720	184
	Forward	GAAAGGCTACCTGATCTAGCACC
22-730	Reverse	GGGGCAGGGACCAAGATT	730	169
	Forward	TTCACACCAGGTGGCATAGG
27-736	Reverse	ACAGACATTACCTTGCGGTG	736	169
	Forward	CTCCACCCTGATCATCCAA

## Sheet: Table S3
Table S3: The Gene Ontology terms enriched in the set of wheat up-regulated genes in CS+7HL.
GO term ID	GO term Name	Pop.term	Study.term	P-value	P-adjusted
GO:0006468	protein phosphorylation	2896	74	1.36766e-16	3.87458e-13
GO:0002376	immune system process	3098	78	4.07636e-11	5.77416e-08
GO:0051704	multi-organism process	6178	123	1.6197e-10	1.52954e-07
GO:0009698	phenylpropanoid metabolic process	782	30	3.41669e-10	2.41987e-07
GO:0009719	response to endogenous stimulus	5197	120	6.17062e-10	3.49628e-07
GO:0009607	response to biotic stimulus	4390	106	1.32149e-09	5.8329e-07
GO:0019748	secondary metabolic process	1908	53	1.44124e-09	5.8329e-07
GO:0009611	response to wounding	1426	52	7.79034e-09	2.73652e-06
GO:0001101	response to acid chemical	4654	119	8.69349e-09	2.73652e-06
GO:0030312	external encapsulating structure	1771	44	1.70704e-08	4.83604e-06
GO:0010468	regulation of gene expression	5904	63	2.11783e-08	5.45438e-06
GO:0006955	immune response	2936	77	3.19735e-08	7.50483e-06
GO:0016798	hydrolase activity, acting on glycosyl bonds	601	21	3.4438e-08	7.50483e-06
GO:0072330	monocarboxylic acid biosynthetic process	1493	39	6.11375e-08	1.23716e-05
GO:0007568	aging	627	24	8.442e-08	1.59441e-05
GO:0007166	cell surface receptor signaling pathway	832	34	1.05067e-07	1.86034e-05
GO:0005506	iron ion binding	835	24	1.11966e-07	1.86588e-05
GO:0044550	secondary metabolite biosynthetic process	1088	35	1.57892e-07	2.48504e-05
GO:0001653	peptide receptor activity	713	32	2.02638e-07	3.02144e-05
GO:0015706	nitrate transport	553	20	2.29256e-07	3.18911e-05
GO:0009187	cyclic nucleotide metabolic process	347	15	2.42037e-07	3.18911e-05
GO:0033218	amide binding	964	32	2.47654e-07	3.18911e-05
GO:0044389	ubiquitin-like protein ligase binding	833	34	4.64413e-07	5.72036e-05
GO:0030054	cell junction	2423	51	7.41252e-07	8.74986e-05
GO:0003677	DNA binding	4124	46	8.32448e-07	9.4333e-05
GO:0018958	phenol-containing compound metabolic process	594	20	8.69039e-07	9.46919e-05
GO:0030246	carbohydrate binding	728	26	9.29363e-07	9.75143e-05
GO:0042335	cuticle development	281	15	1.00087e-06	9.8999e-05
GO:0006612	protein targeting to membrane	802	16	1.05892e-06	9.8999e-05
GO:0050896	response to stimulus	15905	230	1.07767e-06	9.8999e-05
GO:0072657	protein localization to membrane	852	16	1.08329e-06	9.8999e-05
GO:0055044	symplast	2397	50	1.25847e-06	0.000111414
GO:1901362	organic cyclic compound biosynthetic process	8556	106	1.39443e-06	0.000117067
GO:0031224	intrinsic component of membrane	8849	120	1.40496e-06	0.000117067
GO:0032553	ribonucleotide binding	6059	102	1.89462e-06	0.000147603
GO:0005576	extracellular region	2717	54	1.91739e-06	0.000147603
GO:0030031	cell projection assembly	341	12	1.92775e-06	0.000147603
GO:0008219	cell death	1680	39	1.99459e-06	0.000148702
GO:0009605	response to external stimulus	5780	118	2.16974e-06	0.000157612
GO:0016310	phosphorylation	4345	80	2.23852e-06	0.000158543
GO:2000762	regulation of phenylpropanoid metabolic process	49	7	2.7747e-06	0.000191725
GO:0019438	aromatic compound biosynthetic process	8105	102	3.18013e-06	0.000210057
GO:0085029	extracellular matrix assembly	358	12	3.22111e-06	0.000210057
GO:1900140	regulation of seedling development	388	15	3.26244e-06	0.000210057
GO:0004672	protein kinase activity	2375	66	3.87711e-06	0.000244086
GO:0009190	cyclic nucleotide biosynthetic process	345	15	4.23088e-06	0.000260567
GO:0006952	defense response	4858	109	4.48526e-06	0.000270356
GO:0010087	phloem or xylem histogenesis	540	23	4.7035e-06	0.000274055
GO:0017076	purine nucleotide binding	6059	102	4.7401e-06	0.000274055
GO:0007154	cell communication	6803	111	4.99705e-06	0.000283133
GO:0018212	peptidyl-tyrosine modification	1194	28	5.10153e-06	0.000283385
GO:0090150	establishment of protein localization to membrane	852	16	6.69996e-06	0.000365019
GO:0051213	dioxygenase activity	250	14	7.66726e-06	0.000409837
GO:0046189	phenol-containing compound biosynthetic process	504	19	8.67632e-06	0.000455186
GO:0022857	transmembrane transporter activity	2626	40	9.20828e-06	0.00047431
GO:0042221	response to chemical	9373	167	9.56422e-06	0.000483847
GO:0009753	response to jasmonic acid	1423	51	1.03965e-05	0.000516724
GO:0004044	amidophosphoribosyltransferase activity	4	3	1.19985e-05	0.000586065
GO:0009812	flavonoid metabolic process	726	23	1.35167e-05	0.000649033
GO:0043531	ADP binding	557	23	1.58739e-05	0.000744098
GO:0006351	transcription, DNA-templated	5128	53	1.60219e-05	0.000744098
GO:2000027	regulation of organ morphogenesis	188	11	1.73432e-05	0.000792474
GO:0032409	regulation of transporter activity	283	12	1.88567e-05	0.000841149
GO:0051259	protein oligomerization	356	10	1.90023e-05	0.000841149
GO:0009725	response to hormone	5189	120	2.16563e-05	0.000929714
GO:1901430	positive regulation of syringal lignin biosynthetic process	21	4	2.16594e-05	0.000929714
GO:1901617	organic hydroxy compound biosynthetic process	1413	31	2.34401e-05	0.000991132
GO:0048645	animal organ formation	211	11	2.43021e-05	0.00100929
GO:0033037	polysaccharide localization	507	14	2.50375e-05	0.00100929
GO:0006979	response to oxidative stress	1944	54	2.50387e-05	0.00100929
GO:0023014	signal transduction by protein phosphorylation	991	28	2.56124e-05	0.00100929
GO:0009813	flavonoid biosynthetic process	646	19	2.56509e-05	0.00100929
GO:0048646	anatomical structure formation involved in morphogenesis	924	26	2.72224e-05	0.00105645
GO:0052543	callose deposition in cell wall	371	12	2.99226e-05	0.00114555
GO:0010927	cellular component assembly involved in morphogenesis	360	14	3.0786e-05	0.00116289
GO:0009755	hormone-mediated signaling pathway	2862	66	3.4562e-05	0.00128429
GO:0007165	signal transduction	6045	98	3.49065e-05	0.00128429
GO:0038023	signaling receptor activity	1389	37	3.78594e-05	0.00136919
GO:0046068	cGMP metabolic process	315	14	3.81808e-05	0.00136919
GO:0009699	phenylpropanoid biosynthetic process	488	18	4.24272e-05	0.00150245
GO:0009838	abscission	212	11	4.53246e-05	0.00158524
GO:0006897	endocytosis	368	10	4.72076e-05	0.00163096
GO:0001067	regulatory region nucleic acid binding	1984	28	4.81442e-05	0.00164328
GO:0044700	single organism signaling	6147	98	5.14194e-05	0.00173418
GO:0022603	regulation of anatomical structure morphogenesis	584	19	5.54776e-05	0.00184903
GO:0009934	regulation of meristem structural organization	176	11	5.70408e-05	0.00185459
GO:1901700	response to oxygen-containing compound	6237	134	5.78594e-05	0.00185459
GO:1901141	regulation of lignin biosynthetic process	37	5	5.80587e-05	0.00185459
GO:0044106	cellular amine metabolic process	488	14	5.85468e-05	0.00185459
GO:0045229	external encapsulating structure organization	1545	28	5.89176e-05	0.00185459
GO:0032989	cellular component morphogenesis	2031	34	6.12421e-05	0.00190658
GO:0045926	negative regulation of growth	247	12	6.72332e-05	0.00207034
GO:0007172	signal complex assembly	154	8	7.08684e-05	0.00215882
GO:0009074	aromatic amino acid family catabolic process	266	9	7.25964e-05	0.00218793
GO:0032559	adenyl ribonucleotide binding	5377	101	7.51046e-05	0.0022397
GO:0046983	protein dimerization activity	1339	34	7.92228e-05	0.0023379
GO:0009814	defense response, incompatible interaction	1790	61	8.02934e-05	0.00234506
GO:0016849	phosphorus-oxygen lyase activity	373	15	9.43418e-05	0.00271965
GO:0051707	response to other organism	4367	105	9.50391e-05	0.00271965
GO:1900376	regulation of secondary metabolite biosynthetic process	56	6	9.64587e-05	0.00272436
GO:0042436	indole-containing compound catabolic process	266	10	9.71268e-05	0.00272436
GO:0030397	membrane disassembly	20	3	9.92347e-05	0.0027562
GO:0022622	root system development	2208	41	0.000115718	0.00318281
GO:0048236	plant-type sporogenesis	1279	29	0.000117827	0.00320965
GO:0003825	alpha,alpha-trehalose-phosphate synthase (UDP-forming) activity	8	3	0.000120136	0.00324137
GO:0042445	hormone metabolic process	824	23	0.000125153	0.00334489
GO:0004675	transmembrane receptor protein serine/threonine kinase activity	684	31	0.000126842	0.00335835
GO:0019758	glycosinolate biosynthetic process	511	15	0.000129827	0.00340555
GO:0043934	sporulation	1279	29	0.00013174	0.00342402
GO:0009694	jasmonic acid metabolic process	376	16	0.000139267	0.00357913
GO:0009975	cyclase activity	363	15	0.000140234	0.00357913
GO:0060089	molecular transducer activity	1650	37	0.00014751	0.0037312
GO:0016782	transferase activity, transferring sulfur-containing groups	106	8	0.000169153	0.00416343
GO:0032774	RNA biosynthetic process	5198	53	0.000169302	0.00416343
GO:0034293	sexual sporulation	1279	29	0.000170419	0.00416343
GO:0097367	carbohydrate derivative binding	6154	102	0.000170476	0.00416343
GO:0010227	floral organ abscission	196	9	0.000179658	0.00433116
GO:0009152	purine ribonucleotide biosynthetic process	731	18	0.000180401	0.00433116
GO:0048533	sporocyte differentiation	162	8	0.000196707	0.00468294
GO:0043455	regulation of secondary metabolic process	119	8	0.00019902	0.00469854
GO:0001708	cell fate specification	286	12	0.000201327	0.00471372
GO:0009978	allene oxide synthase activity	3	2	0.000205799	0.00474007
GO:0047987	hydroperoxide dehydratase activity	3	2	0.000205799	0.00474007
GO:0030030	cell projection organization	341	12	0.000213794	0.0048845
GO:0042537	benzene-containing compound metabolic process	603	16	0.00021589	0.00489294
GO:0006464	cellular protein modification process	7836	98	0.000217993	0.00490139
GO:0019199	transmembrane receptor protein kinase activity	712	31	0.000221198	0.00493428
GO:0019369	arachidonic acid metabolic process	3	2	0.000229862	0.00503415
GO:0042446	hormone biosynthetic process	639	17	0.00023061	0.00503415
GO:0048281	inflorescence morphogenesis	162	8	0.000231006	0.00503415
GO:0005199	structural constituent of cell wall	97	5	0.000249397	0.00539345
GO:0051240	positive regulation of multicellular organismal process	548	16	0.00025277	0.00542498
GO:0032411	positive regulation of transporter activity	160	8	0.000266111	0.00563494
GO:0042594	response to starvation	948	30	0.000266531	0.00563494
GO:0023052	signaling	6153	99	0.000276733	0.0058073
GO:0004871	signal transducer activity	1899	40	0.000281984	0.00587397
GO:1901657	glycosyl compound metabolic process	914	24	0.000292593	0.00601953
GO:0071944	cell periphery	10342	131	0.000293649	0.00601953
GO:0006568	tryptophan metabolic process	276	9	0.000295346	0.00601953
GO:0005811	lipid particle	35	3	0.000302281	0.00611565
GO:1901615	organic hydroxy compound metabolic process	1896	39	0.000306734	0.00611565
GO:0048585	negative regulation of response to stimulus	1403	36	0.000307106	0.00611565
GO:0003824	catalytic activity	18254	248	0.000308697	0.00611565
GO:0010234	anther wall tapetum cell fate specification	154	8	0.000311351	0.00612539
GO:0048364	root development	2207	41	0.000318781	0.00617974
GO:0048285	organelle fission	2715	34	0.000322102	0.00617974
GO:0008202	steroid metabolic process	547	15	0.000324146	0.00617974
GO:0043207	response to external biotic stimulus	4370	105	0.000324264	0.00617974
GO:0019899	enzyme binding	1930	42	0.00032502	0.00617974
GO:0010396	rhamnogalacturonan II metabolic process	4	2	0.00033067	0.00621691
GO:0010246	rhamnogalacturonan I biosynthetic process	3	2	0.000331364	0.00621691
GO:0008037	cell recognition	123	7	0.000338028	0.00630023
GO:0046369	galactose biosynthetic process	7	2	0.000346322	0.00641262
GO:0030554	adenyl nucleotide binding	5474	101	0.000350952	0.00642028
GO:0010480	microsporocyte differentiation	156	8	0.000351269	0.00642028
GO:0006900	membrane budding	421	10	0.000385484	0.00700049
GO:0016143	S-glycoside metabolic process	631	17	0.000398953	0.00717496
GO:0097437	maintenance of dormancy	199	9	0.000400157	0.00717496
GO:0048544	recognition of pollen	111	7	0.000421477	0.00750972
GO:0009923	fatty acid elongase complex	3	2	0.000424856	0.0075226
GO:0002682	regulation of immune system process	1267	31	0.000463184	0.00810881
GO:0009308	amine metabolic process	652	18	0.000463688	0.00810881
GO:0043062	extracellular structure organization	373	12	0.000480644	0.00835376
GO:0048657	anther wall tapetum cell differentiation	167	8	0.000486013	0.00839557
GO:0010817	regulation of hormone levels	1160	31	0.000490714	0.0084254
GO:0052652	cyclic purine nucleotide metabolic process	345	15	0.000531848	0.00907667
GO:0032412	regulation of ion transmembrane transporter activity	283	12	0.000551423	0.00935437
GO:0009960	endosperm development	300	11	0.000557263	0.00939532
GO:0009816	defense response to bacterium, incompatible interaction	402	23	0.000560469	0.00939532
GO:0051252	regulation of RNA metabolic process	4849	52	0.000576151	0.00959317
GO:1905499	trichome papilla formation	2	2	0.000579044	0.00959317
GO:0009888	tissue development	2973	50	0.00059999	0.00982636
GO:0006164	purine nucleotide biosynthetic process	797	18	0.000600753	0.00982636
GO:0080190	lateral growth	166	8	0.000603525	0.00982636

## Sheet: Table S4
Table S4: The Gene Ontology terms enriched in the set of wheat down-regulated genes in CS+7HL.
GO term ID	GO term Name	Pop.term	Study.term	P-value	P-adjusted
GO:0009267	cellular response to starvation	776	79	1.02001e-45	2.80808e-42
GO:0031668	cellular response to extracellular stimulus	982	81	3.55317e-42	4.89095e-39
GO:0042594	response to starvation	948	79	5.9184e-41	5.43112e-38
GO:0071496	cellular response to external stimulus	1018	81	3.58426e-30	2.46686e-27
GO:0009991	response to extracellular stimulus	1178	81	1.42493e-25	7.84564e-23
GO:0046467	membrane lipid biosynthetic process	374	33	3.19475e-20	1.46586e-17
GO:0009247	glycolipid biosynthetic process	294	32	2.74462e-17	1.07942e-14
GO:1903509	liposaccharide metabolic process	343	32	3.83314e-16	1.31908e-13
GO:0072506	trivalent inorganic anion homeostasis	63	18	1.7139e-15	5.24262e-13
GO:0046505	sulfolipid metabolic process	12	9	1.09156e-14	2.88906e-12
GO:0009605	response to external stimulus	5780	131	1.15437e-14	2.88906e-12
GO:0055083	monovalent inorganic anion homeostasis	71	18	1.86601e-14	4.28094e-12
GO:0046506	sulfolipid biosynthetic process	12	9	2.53332e-14	5.3648e-12
GO:0072505	divalent inorganic anion homeostasis	74	18	4.206e-14	8.27079e-12
GO:0006643	membrane lipid metabolic process	495	34	2.51244e-13	4.61116e-11
GO:0046475	glycerophospholipid catabolic process	6	6	1.09094e-12	1.87709e-10
GO:0006811	ion transport	3617	87	1.35894e-12	2.20068e-10
GO:0031669	cellular response to nutrient levels	811	79	2.05598e-11	3.14451e-09
GO:0051262	protein tetramerization	61	13	3.45966e-11	5.01287e-09
GO:0003993	acid phosphatase activity	116	22	5.18644e-11	7.13914e-09
GO:0006817	phosphate ion transport	64	16	1.78934e-10	2.28767e-08
GO:0052731	phosphocholine phosphatase activity	7	7	1.94278e-10	2.28767e-08
GO:0052732	phosphoethanolamine phosphatase activity	7	7	1.94278e-10	2.28767e-08
GO:0016036	cellular response to phosphate starvation	372	64	1.99433e-10	2.28767e-08
GO:0055081	anion homeostasis	187	20	2.64306e-10	2.91053e-08
GO:0007154	cell communication	6803	130	7.31097e-10	7.74119e-08
GO:0042578	phosphoric ester hydrolase activity	1027	49	1.88575e-09	1.92277e-07
GO:0046503	glycerolipid catabolic process	17	6	6.89986e-09	6.78404e-07
GO:0006470	protein dephosphorylation	874	28	9.05931e-09	8.6001e-07
GO:0033554	cellular response to stress	3953	90	9.46178e-09	8.68276e-07
GO:0030259	lipid glycosylation	20	6	1.73444e-08	1.54029e-06
GO:0032104	regulation of response to extracellular stimulus	15	9	2.60596e-08	2.24194e-06
GO:0009739	response to gibberellin	313	18	4.18765e-08	3.49352e-06
GO:0046510	UDP-sulfoquinovose:DAG sulfoquinovosyltransferase activity	9	6	1.04223e-07	8.43897e-06
GO:0051703	intraspecies interaction between organisms	41	7	1.11181e-07	8.74518e-06
GO:0019400	alditol metabolic process	72	9	1.361e-07	1.04079e-05
GO:1901677	phosphate transmembrane transporter activity	47	9	2.477e-07	1.82867e-05
GO:0032107	regulation of response to nutrient levels	15	9	2.52414e-07	1.82867e-05
GO:0010483	pollen tube reception	41	7	2.94617e-07	2.0797e-05
GO:0005576	extracellular region	2717	60	3.37482e-07	2.32272e-05
GO:0016311	dephosphorylation	1172	39	3.5754e-07	2.40075e-05
GO:0004427	inorganic diphosphatase activity	55	8	4.4887e-07	2.94223e-05
GO:0008889	glycerophosphodiester phosphodiesterase activity	24	9	5.66263e-07	3.55597e-05
GO:0080022	primary root development	110	10	5.68335e-07	3.55597e-05
GO:0052736	beta-glucanase activity	11	5	6.23459e-07	3.81418e-05
GO:0080040	positive regulation of cellular response to phosphate starvation	9	6	7.16608e-07	4.28874e-05
GO:0009395	phospholipid catabolic process	34	6	7.46451e-07	4.3723e-05
GO:0010317	pyrophosphate-dependent phosphofructokinase complex, alpha-subunit complex	5	3	7.66779e-07	4.3978e-05
GO:0006629	lipid metabolic process	3881	80	8.26813e-07	4.64534e-05
GO:1901137	carbohydrate derivative biosynthetic process	2644	57	1.01416e-06	5.58398e-05
GO:0016757	transferase activity, transferring glycosyl groups	1106	33	1.36293e-06	7.35717e-05
GO:0022857	transmembrane transporter activity	2626	54	1.74975e-06	9.11085e-05
GO:0015748	organophosphate ester transport	220	13	1.754e-06	9.11085e-05
GO:0003824	catalytic activity	18254	255	2.30106e-06	0.000117312
GO:0033857	diphosphoinositol-pentakisphosphate kinase activity	3	3	2.95885e-06	0.000148104
GO:0005254	chloride channel activity	48	7	3.1573e-06	0.000155215
GO:0051259	protein oligomerization	356	13	3.2953e-06	0.000159157
GO:0048878	chemical homeostasis	1397	35	3.83578e-06	0.000182067
GO:0010316	pyrophosphate-dependent phosphofructokinase complex	8	3	4.25834e-06	0.000198699
GO:0008120	ceramide glucosyltransferase activity	3	3	4.40034e-06	0.000201902
GO:0046508	hydrolase activity, acting on carbon-sulfur bonds	3	3	4.70495e-06	0.00021234
GO:0032106	positive regulation of response to extracellular stimulus	9	6	5.11936e-06	0.000227316
GO:0004611	phosphoenolpyruvate carboxykinase activity	19	6	7.27818e-06	0.000318045
GO:0008610	lipid biosynthetic process	2515	54	7.63695e-06	0.000328508
GO:0098661	inorganic anion transmembrane transport	145	14	1.11398e-05	0.000471814
GO:0051716	cellular response to stimulus	8477	136	1.32723e-05	0.000553617
GO:0032109	positive regulation of response to nutrient levels	9	6	1.37209e-05	0.000563786
GO:0044454	nuclear chromosome part	584	12	1.60318e-05	0.000649051
GO:0006427	histidyl-tRNA aminoacylation	7	3	2.36765e-05	0.00094466
GO:0008308	voltage-gated anion channel activity	72	7	2.40967e-05	0.00094769
GO:0005737	cytoplasm	22719	265	3.41521e-05	0.00132424
GO:0010476	gibberellin mediated signaling pathway	129	9	3.89923e-05	0.00149091
GO:0010411	xyloglucan metabolic process	75	6	4.51199e-05	0.00170158
GO:0046509	1,2-diacylglycerol 3-beta-galactosyltransferase activity	8	6	4.71559e-05	0.00175433
GO:0009566	fertilization	98	7	4.94779e-05	0.00181617
GO:0000228	nuclear chromosome	599	12	5.12637e-05	0.00184841
GO:0071370	cellular response to gibberellin stimulus	134	9	5.16991e-05	0.00184841
GO:1901264	carbohydrate derivative transport	218	11	5.25415e-05	0.00185444
GO:0089722	phosphoenolpyruvate transmembrane transport	11	4	5.40349e-05	0.00188301
GO:0000828	inositol hexakisphosphate kinase activity	6	3	5.73549e-05	0.00194936
GO:0000829	inositol heptakisphosphate kinase activity	6	3	5.73549e-05	0.00194936
GO:0006820	anion transport	1831	62	6.02419e-05	0.00202251
GO:0009718	anthocyanin-containing compound biosynthetic process	191	11	6.47014e-05	0.00214606
GO:0004521	endoribonuclease activity	165	8	6.94194e-05	0.00227514
GO:0030002	cellular anion homeostasis	37	7	7.14545e-05	0.00231429
GO:0031537	regulation of anthocyanin metabolic process	100	7	7.38564e-05	0.00236426
GO:0016894	endonuclease activity, active with either ribo- or deoxyribonucleic acids and producing 3'-phosphomonoesters	30	5	7.49149e-05	0.00237058
GO:0046513	ceramide biosynthetic process	12	3	8.57253e-05	0.00268184
GO:0001067	regulatory region nucleic acid binding	1984	29	9.08865e-05	0.00278672
GO:0043565	sequence-specific DNA binding	2106	31	9.11023e-05	0.00278672
GO:0046365	monosaccharide catabolic process	278	12	9.61343e-05	0.00290833
GO:0051761	sesquiterpene metabolic process	3	3	0.000100728	0.00301417
GO:0006007	glucose catabolic process	254	11	0.000109986	0.00325582
GO:0007338	single fertilization	29	7	0.000112819	0.00330415
GO:0010167	response to nitrate	433	16	0.000114872	0.00332886
GO:0009745	sucrose mediated signaling	17	3	0.000118854	0.00337635
GO:0022892	substrate-specific transporter activity	2667	54	0.000118963	0.00337635
GO:0005945	6-phosphofructokinase complex	41	3	0.000122378	0.00343782
GO:0031539	positive regulation of anthocyanin metabolic process	12	3	0.000136477	0.00379517
GO:0046476	glycosylceramide biosynthetic process	3	3	0.000140056	0.00385574
GO:0000963	mitochondrial RNA processing	5	2	0.0001492	0.00406681
GO:0035436	triose phosphate transmembrane transport	17	4	0.000153675	0.00414772
GO:0016788	hydrolase activity, acting on ester bonds	2926	70	0.000161956	0.0043288
GO:0031667	response to nutrient levels	1004	79	0.000188343	0.00498566
GO:0006664	glycolipid metabolic process	339	32	0.000190349	0.00498856
GO:0051762	sesquiterpene biosynthetic process	3	3	0.000192077	0.00498856
GO:0016762	xyloglucan:xyloglucosyl transferase activity	27	6	0.000201559	0.0051859
GO:0030912	response to deep water	10	3	0.000205186	0.00523034
GO:0015711	organic anion transport	1014	30	0.000218279	0.00551305
GO:0035250	UDP-galactosyltransferase activity	30	6	0.000226633	0.005672
GO:0098754	detoxification	480	16	0.000230053	0.00570573
GO:0034389	lipid particle organization	17	3	0.000232609	0.00571762
GO:0004594	pantothenate kinase activity	9	3	0.000238867	0.00581947
GO:0044255	cellular lipid metabolic process	3205	61	0.000243188	0.00587277
GO:0004821	histidine-tRNA ligase activity	10	3	0.000250186	0.00598924
GO:0010198	synergid death	14	3	0.000282697	0.00670917
GO:0015114	phosphate ion transmembrane transporter activity	47	9	0.000288887	0.00679749
GO:0009636	response to toxic substance	688	20	0.000338921	0.00788835
GO:0044710	single-organism metabolic process	12798	185	0.00034201	0.00788835
GO:0000975	regulatory region DNA binding	1983	29	0.00034484	0.00788835
GO:0008643	carbohydrate transport	363	13	0.000346709	0.00788835
GO:0016830	carbon-carbon lyase activity	399	12	0.000383818	0.00860409
GO:0071365	cellular response to auxin stimulus	562	17	0.000384418	0.00860409
GO:0015977	carbon fixation	79	6	0.000418765	0.00924646
GO:0015301	anion:anion antiporter activity	49	7	0.000422471	0.00924646
GO:0071917	triose-phosphate transmembrane transporter activity	17	4	0.000423194	0.00924646
GO:1990748	cellular detoxification	409	14	0.000434248	0.00941326

## Sheet: Table S5
Table S5: The Gene Ontology terms enriched in the set of barley 7HL genes up-regulated genes in CS+7HL.
GO term ID	GO term Name	Pop.term	Study.term	P-value	P-adjusted
GO:0006518	peptide metabolic process	24	18	3.91841e-10	1.56295e-07
GO:0006413	translational initiation	23	18	7.15863e-10	1.56295e-07
GO:0071840	cellular component organization or biogenesis	51	26	1.04136e-09	1.56295e-07
GO:0006412	translation	23	18	1.32173e-09	1.56295e-07
GO:0006414	translational elongation	23	18	2.59108e-09	2.45116e-07
GO:0032991	macromolecular complex	45	23	8.63437e-09	6.80676e-07
GO:0043604	amide biosynthetic process	25	18	1.03385e-08	6.98589e-07
GO:1901566	organonitrogen compound biosynthetic process	36	19	4.65643e-08	2.75311e-06
GO:0022411	cellular component disassembly	23	18	5.33205e-08	2.80229e-06
GO:0005198	structural molecule activity	18	13	5.85952e-07	2.77155e-05
GO:0043603	cellular amide metabolic process	27	18	8.16658e-07	3.51163e-05
GO:0043228	non-membrane-bounded organelle	28	18	1.75674e-06	6.29552e-05
GO:0043232	intracellular non-membrane-bounded organelle	28	18	1.75674e-06	6.29552e-05
GO:0016043	cellular component organization	41	21	1.86337e-06	6.29552e-05
GO:0030529	intracellular ribonucleoprotein complex	21	15	5.79229e-06	0.00018265
GO:0044464	cell part	108	31	5.45371e-05	0.00161225
GO:0010467	gene expression	75	27	7.80811e-05	0.00217249
GO:0005623	cell	110	31	9.53675e-05	0.00250605
GO:0022613	ribonucleoprotein complex biogenesis	28	23	0.000103756	0.00258298
GO:0044763	single-organism cellular process	89	28	0.000119457	0.00282515
GO:0043043	peptide biosynthetic process	24	18	0.000192807	0.00434274
GO:0043933	macromolecular complex subunit organization	24	18	0.000362237	0.0077881
GO:0034660	ncRNA metabolic process	7	5	0.000661861	0.0136113
GO:0043226	organelle	65	21	0.00121247	0.0238958
GO:0003676	nucleic acid binding	92	28	0.00130216	0.0246368
GO:0005840	ribosome	17	13	0.00247559	0.0450367

## Sheet: Table S6
Table S6: The Gene Ontology terms enriched in the set of barley down-regulated genes in CS+7HL.
GO term ID	GO term Name	Pop.term	Study.term	P-value	P-adjusted
GO:0008037	cell recognition	7	7	1.6876e-05	0.00970369
GO:2000112	regulation of cellular macromolecule biosynthetic process	33	14	6.69355e-05	0.0118765
GO:0006351	transcription, DNA-templated	36	14	7.13432e-05	0.0118765
GO:0044702	single organism reproductive process	7	7	0.000154395	0.0118765
GO:0010556	regulation of macromolecule biosynthetic process	33	14	0.000157509	0.0118765
GO:0000003	reproduction	7	7	0.000165238	0.0118765
GO:0051704	multi-organism process	7	7	0.000165238	0.0118765
GO:0022414	reproductive process	7	7	0.000165238	0.0118765
GO:0010468	regulation of gene expression	34	14	0.000323484	0.020667
GO:0043531	ADP binding	13	11	0.000395949	0.0227671
GO:0032774	RNA biosynthetic process	36	14	0.000480016	0.0250918
GO:0032501	multicellular organismal process	8	7	0.000996964	0.0447278
GO:0001067	regulatory region nucleic acid binding	12	7	0.00101124	0.0447278
GO:0030312	external encapsulating structure	5	4	0.00116578	0.0478801
